# Supplementary material for: Deep Phenotyping of T-Cells Derived From the Aneurysm Wall in a Pediatric Case of Subarachnoid Hemorrhage
Source: Front Immunol. 2022 May 31;13:866558. doi: 10.3389/fimmu.2022.866558 (PMC9197186; doi:10.3389/fimmu.2022.866558)
Supplement: Supplementary Table 3 — MFI values of CD127, CCR5, CCR6, GZMB, GZMK, CXCR3, CD27 and CD69 expression among CD4+ T cells. [file Table_3.xls]

## Sheet: TABLE FINALE
		CD4			CD8			DN
	MARKERS	IA_WALL	PT_PBMCs	CTR_PBMCs	IA_WALL	PT_PBMCs	CTR_PBMCs	IA_WALL	PT_PBMCs	CTR_PBMCs
	CD127	4474	3601	2894	1774	3910	2644	1725	4213	2298
	CCR5	2222	214	228	2887	480	228	1569	1830	600
	CCR6	369	332	247	416	272	112	469	267	189
	GZMB	1162	140	148	1656	430	755	2523	945	462
	GZMK	1789	4282	1068	1531	2658	887	1492	2965	1245
	CXCR3	1418	2372	251	1124	6155	638	2821	8887	687
	CD27	2273	5484	5155	2678	5474	4286	3145	4099	4233
	CD69	5272	511	521	6176	775	596	6176	775	596
